# Supplementary material for: Preliminary Free Energy Map of Prebiotic Compounds Formed from CO2, H2 and H2S
Source: Life (Basel). 2022 Nov 2;12(11):1763. doi: 10.3390/life12111763 (PMC9696716; doi:10.3390/life12111763)
Supplement: Supplementary file 1 [file life-12-01763-s001.zip]

Archive with 1 entries (1 files):
- life-2006259-supplementary.pdf
